# Supplementary material for: Neutrophil as a Carrier for Cancer Nanotherapeutics: A Comparative Study of Liposome, PLGA, and Magnetic Nanoparticles Delivery to Tumors
Source: Pharmaceuticals (Basel). 2023 Nov 6;16(11):1564. doi: 10.3390/ph16111564 (PMC10674452; doi:10.3390/ph16111564)
Supplement: Supplementary file 1 [file pharmaceuticals-16-01564-s001.zip]

Archive with 1 entries (1 files):
- pharmaceuticals-2657987-supplementary.pdf
